# Supplementary material for: Elecampane (Inula helenium) Root Extract and Its Major Sesquiterpene Lactone, Alantolactone, Inhibit Adipogenesis of 3T3-L1 Preadipocytes
Source: Molecules. 2022 Jul 25;27(15):4765. doi: 10.3390/molecules27154765 (PMC9332862; doi:10.3390/molecules27154765)
Supplement: Supplementary file 1 [file molecules-27-04765-s001.zip]

Archive with 1 entries (1 files):
- molecules-1785808-supplementary.pdf
